# Supplementary material for: Oligoclonal CD4+CXCR5+ T cells with a cytotoxic phenotype appear in tonsils and blood
Source: Commun Biol. 2024 Jul 18;7:879. doi: 10.1038/s42003-024-06563-1 (PMC11258247; doi:10.1038/s42003-024-06563-1)
Supplement: Supplementary file 4 — Supplementary Data 1 [file 42003_2024_6563_MOESM4_ESM.xlsx]

## Sheet: 12clusters_markers
#	p_val	avg_log2FC	pct.1	pct.2	p_val_adj	cluster	gene	Annotation
1	0	0.871761	0.512	0.347	0	0	AL138963.4	progenitor (pro)TFH
2	0	0.692392	0.974	0.804	0	0	EEF1B2
3	0	0.668866	0.925	0.712	0	0	LDHB
4	0	0.664302	0.485	0.227	0	0	MAL
5	0	0.585344	0.999	0.961	0	0	EEF1A1
6	0	0.566952	0.746	0.505	0	0	NOSIP
7	0	0.555266	0.997	0.897	0	0	TPT1
8	0	0.502164	0.849	0.595	0	0	IL7R
9	0	0.500404	0.941	0.782	0	0	EEF1G
10	0	0.484932	0.462	0.256	0	0	CCR7
11	0	0.482794	0.816	0.621	0	0	GIMAP7
12	0	0.476635	0.427	0.277	0	0	KLRB1
13	0	0.470939	0.707	0.5	0	0	EIF3L
14	0	0.465022	0.332	0.182	0	0	MYC
15	0	0.456083	0.876	0.694	0	0	SNHG29
16	0	0.453713	0.865	0.645	0	0	TXNIP
17	0	0.452533	0.864	0.611	0	0	VIM
18	0	0.448487	0.754	0.558	0	0	EIF3E
19	0	0.443716	0.5	0.314	0	0	PLP2
20	0	0.412683	0.949	0.79	0	0	FTL
21	0	0.401758	0.689	0.485	0	0	GIMAP5
22	0	0.400651	0.691	0.511	0	0	CD48
23	0	0.396167	0.907	0.745	0	0	TOMM7
24	0	0.389259	0.989	0.867	0	0	NACA
25	0	0.375201	0.527	0.342	0	0	FLT3LG
26	0	0.373938	0.918	0.767	0	0	EEF2
27	0	0.371212	0.987	0.867	0	0	RACK1
28	0	0.371095	0.926	0.766	0	0	NPM1
29	0	0.356675	0.68	0.513	0	0	GAS5
30	0	0.353193	0.964	0.825	0	0	UBA52
31	0	0.350611	0.955	0.86	0	0	PABPC1
32	0	0.345081	0.959	0.837	0	0	PFDN5
33	0	0.338558	0.97	0.843	0	0	EEF1D
34	0	0.335846	0.293	0.157	0	0	LDLRAP1
35	0	0.333442	0.932	0.753	0	0	MYL12A
36	0	0.331915	0.755	0.576	0	0	GIMAP4
37	0	0.327538	0.841	0.676	0	0	C12orf57
38	0	0.32538	0.907	0.779	0	0	ITM2B
39	0	0.319193	0.994	0.887	0	0	FAU
40	0	0.315104	0.784	0.63	0	0	PCED1B-AS1
41	0	0.30854	0.647	0.42	0	0	ANXA1
42	0	0.308471	0.883	0.725	0	0	COMMD6
43	0	0.30757	0.465	0.3	0	0	LEF1
44	0	0.285589	0.944	0.817	0	0	FXYD5
45	9.73093e-307	0.311783	0.792	0.63	3.56152e-302	0	TAGLN2
46	1.19237e-293	0.297427	0.517	0.363	4.36406e-289	0	AQP3
47	2.32012e-282	0.28629	0.381	0.245	8.49166e-278	0	S1PR1
48	6.18632e-281	0.324252	0.386	0.254	2.26419e-276	0	GIMAP1
49	6.66483e-281	0.284463	0.43	0.291	2.43933e-276	0	AC243960.1
50	8.58792e-221	0.281745	0.308	0.197	3.14318e-216	0	PIM1
51	0	1.06549	0.481	0.1	0	1	HLA-DRB1	TFH1 cells
52	0	1.00671	0.767	0.377	0	1	MT2A
53	0	0.992865	0.356	0.055	0	1	HLA-DRA
54	0	0.882083	0.96	0.735	0	1	CD74
55	0	0.87298	0.912	0.601	0	1	CNN2
56	0	0.853933	0.523	0.184	0	1	HLA-DPA1
57	0	0.850214	0.349	0.06	0	1	HLA-DRB5
58	0	0.837119	0.995	0.916	0	1	ACTG1
59	0	0.809015	0.999	0.938	0	1	PFN1
60	0	0.803633	0.96	0.836	0	1	IL32
61	0	0.796983	0.996	0.897	0	1	GAPDH
62	0	0.758748	1	0.98	0	1	ACTB
63	0	0.752586	0.933	0.687	0	1	UCP2
64	0	0.713888	0.417	0.131	0	1	CXCR3
65	0	0.700343	0.835	0.55	0	1	SLC25A5
66	0	0.698942	0.901	0.604	0	1	PSME2
67	0	0.69811	0.999	0.947	0	1	TMSB10
68	0	0.694163	0.978	0.795	0	1	ARPC1B
69	0	0.693768	0.314	0.067	0	1	MT1E
70	0	0.686405	0.99	0.863	0	1	MYL6
71	0	0.678081	0.894	0.62	0	1	LIME1
72	0	0.671152	0.996	0.9	0	1	SH3BGRL3
73	0	0.652754	0.988	0.874	0	1	CD52
74	0	0.642526	0.466	0.18	0	1	HLA-DPB1
75	0	0.641423	0.975	0.809	0	1	CORO1A
76	0	0.639045	0.936	0.689	0	1	CD99
77	0	0.636286	0.692	0.352	0	1	UBE2L6
78	0	0.63457	0.572	0.286	0	1	STAT1
79	0	0.629288	0.892	0.608	0	1	CLIC1
80	0	0.613828	0.457	0.157	0	1	LGALS9
81	0	0.61312	0.935	0.799	0	1	S100A4
82	0	0.611547	0.566	0.279	0	1	ANXA2
83	0	0.605188	0.967	0.763	0	1	ARPC3
84	0	0.605126	0.993	0.89	0	1	CFL1
85	0	0.600086	0.861	0.574	0	1	PPP1CA
86	0	0.595693	0.379	0.112	0	1	LINC00892
87	0	0.592933	0.912	0.661	0	1	LSP1
88	0	0.584415	0.962	0.774	0	1	ARPC2
89	0	0.583202	0.963	0.769	0	1	PSME1
90	0	0.571235	0.531	0.217	0	1	EPSTI1
91	0	0.570574	0.805	0.5	0	1	COX5A
92	0	0.559158	0.999	0.974	0	1	TMSB4X
93	0	0.549756	0.682	0.371	0	1	HMGB2
94	0	0.54893	0.67	0.332	0	1	JPT1
95	0	0.540659	0.738	0.446	0	1	NDUFA12
96	0	0.539268	0.287	0.083	0	1	HLA-DQB1
97	0	0.535601	0.946	0.744	0	1	GMFG
98	0	0.533753	0.813	0.522	0	1	PSMB8
99	7.24145e-291	0.590317	0.895	0.694	2.65037e-286	1	S100A10
100	9.28721e-260	0.543489	0.601	0.355	3.39912e-255	1	ITGB1
101	0	3.82546	0.981	0.127	0	2	STMN1	Proliferating / activated
102	0	2.62976	0.739	0.003	0	2	RRM2
103	0	2.28753	0.85	0.007	0	2	PCLAF
104	0	2.1354	0.734	0.009	0	2	MKI67
105	0	1.96098	0.536	0.034	0	2	HIST1H1B
106	0	1.91208	0.754	0.003	0	2	TYMS
107	0	1.80799	0.729	0.056	0	2	MCM7
108	0	1.70801	0.623	0.004	0	2	TK1
109	0	1.68205	0.758	0.052	0	2	CENPM
110	0	1.64211	0.594	0.031	0	2	CENPF
111	0	1.63653	0.618	0.011	0	2	NUSAP1
112	0	1.62884	0.647	0.013	0	2	GINS2
113	0	1.52953	0.594	0.012	0	2	DHFR
114	0	1.4964	0.662	0.014	0	2	CENPU
115	0	1.47021	0.599	0.005	0	2	CLSPN
116	0	1.40064	0.614	0.005	0	2	ASF1B
117	0	1.36589	0.638	0.016	0	2	ZWINT
118	0	1.35776	0.618	0.035	0	2	FEN1
119	3.24372e-296	1.70459	0.686	0.064	1.1872e-291	2	MCM5
120	4.08452e-287	1.59585	0.715	0.07	1.49494e-282	2	CDCA7
121	9.30756e-286	1.54891	0.7	0.067	3.40657e-281	2	HELLS
122	9.64814e-274	1.84558	0.758	0.087	3.53122e-269	2	PCNA
123	3.97877e-212	1.94305	0.72	0.096	1.45623e-207	2	PTTG1
124	1.42756e-196	1.38955	0.729	0.102	5.22487e-192	2	TMEM106C
125	7.44111e-159	1.32707	0.744	0.123	2.72345e-154	2	SMC4
126	5.07501e-156	1.56624	0.874	0.201	1.85746e-151	2	RPA3
127	2.96126e-154	1.42026	0.691	0.116	1.08382e-149	2	MCM3
128	2.41733e-152	1.54002	0.744	0.132	8.84742e-148	2	FABP5
129	9.84857e-145	1.42484	0.807	0.17	3.60458e-140	2	NUDT1
130	1.45767e-142	3.2622	0.966	0.389	5.33508e-138	2	TUBA1B
131	8.47408e-136	2.65492	0.966	0.393	3.10151e-131	2	HMGB2
132	4.68229e-124	2.22128	0.932	0.357	1.71372e-119	2	DUT
133	5.00613e-121	1.53332	0.845	0.224	1.83224e-116	2	H2AFV
134	2.77423e-117	2.45568	0.986	0.643	1.01537e-112	2	HMGN2
135	6.41912e-115	1.48274	0.807	0.209	2.3494e-110	2	NASP
136	4.95428e-106	1.86066	0.981	0.904	1.81327e-101	2	GAPDH
137	1.62979e-104	2.03642	0.971	0.559	5.96505e-100	2	H2AFZ
138	2.42813e-102	1.51368	0.478	0.077	8.88696e-98	2	HLA-DRA
139	3.37797e-102	2.58871	0.947	0.466	1.23634e-97	2	TUBB
140	8.929e-96	1.58792	0.99	0.837	3.26801e-91	2	HMGB1
141	2.48817e-95	1.47995	0.812	0.261	9.1067e-91	2	RANBP1
142	9.46375e-95	1.35425	0.841	0.245	3.46373e-90	2	TMPO
143	3.04665e-93	1.52321	0.928	0.43	1.11508e-88	2	DEK
144	1.8751e-90	1.39967	0.99	0.943	6.86286e-86	2	PFN1
145	3.79293e-87	1.56609	0.947	0.571	1.38821e-82	2	SLC25A5
146	6.2823e-86	1.37053	0.879	0.312	2.29932e-81	2	ANP32E
147	7.06021e-80	1.32451	0.633	0.159	2.58404e-75	2	TUBB4B
148	3.9546e-69	1.51387	0.903	0.405	1.44739e-64	2	MT2A
149	8.19739e-62	1.32576	0.932	0.566	3.00025e-57	2	TPI1
150	1.29685e-47	2.27364	0.918	0.583	4.74647e-43	2	HIST1H4C
151	0	0.95134	0.45	0.071	0	3	CCR6	TFH17 cells
152	0	0.891534	0.977	0.77	0	3	VIM
153	0	0.693779	0.293	0.05	0	3	CTSH
154	6.72375e-291	0.882114	0.991	0.805	2.46089e-286	3	S100A4
155	9.87046e-239	0.926184	0.372	0.11	3.61259e-234	3	LGALS1
156	3.06172e-228	0.864557	0.459	0.16	1.12059e-223	3	CISH
157	2.82832e-214	0.766632	0.597	0.256	1.03516e-209	3	TIMP1
158	2.15883e-211	0.823853	0.576	0.248	7.90131e-207	3	USP10
159	9.49836e-209	0.75997	0.786	0.426	3.4764e-204	3	PLP2
160	9.47623e-192	0.7591	0.957	0.755	3.4683e-187	3	IL7R
161	1.95411e-189	0.724176	0.804	0.455	7.15203e-185	3	AQP3
162	4.25349e-187	0.603726	0.434	0.16	1.55678e-182	3	FKBP11
163	1.78049e-180	0.795245	0.714	0.366	6.51661e-176	3	KLRB1
164	3.70513e-169	0.646624	0.931	0.676	1.35608e-164	3	S100A11
165	4.25534e-163	0.623482	0.955	0.704	1.55745e-158	3	S100A10
166	2.11841e-162	0.337814	1	0.985	7.75336e-158	3	EEF1A1
167	8.16834e-150	0.603714	0.966	0.763	2.98961e-145	3	S100A6
168	3.76677e-147	0.43613	0.261	0.08	1.37864e-142	3	CAPG
169	1.14937e-134	0.623634	0.86	0.56	4.20669e-130	3	ANXA1
170	1.95387e-134	0.4197	0.99	0.912	7.15116e-130	3	EEF1B2
171	5.50471e-119	0.539808	0.982	0.831	2.01472e-114	3	CRIP1
172	8.868e-118	0.535185	0.573	0.294	3.24569e-113	3	ANXA2
173	3.55225e-115	0.368553	0.538	0.266	1.30012e-110	3	RORA
174	3.14561e-112	0.437842	0.269	0.097	1.15129e-107	3	WDR86-AS1
175	1.38689e-111	0.502791	0.691	0.387	5.076e-107	3	MAL
176	2.86945e-110	0.334649	0.998	0.96	1.05022e-105	3	TPT1
177	9.77152e-102	0.446918	0.367	0.161	3.57637e-97	3	IFITM3
178	1.33087e-99	0.464067	0.736	0.455	4.87098e-95	3	FLT3LG
179	1.29048e-94	0.430704	0.72	0.443	4.72314e-90	3	AHNAK
180	2.47086e-85	0.419371	0.939	0.709	9.04336e-81	3	EMP3
181	6.09596e-84	0.359316	0.282	0.119	2.23112e-79	3	CD63
182	5.68618e-82	0.335618	0.984	0.882	2.08114e-77	3	EEF1G
183	1.81786e-75	0.399916	0.902	0.679	6.65336e-71	3	NME2
184	8.59516e-71	0.312007	0.268	0.117	3.14583e-66	3	SLC40A1
185	1.34255e-68	0.26276	0.294	0.134	4.91373e-64	3	DYNLT3
186	1.40087e-66	0.278878	0.314	0.149	5.12718e-62	3	TTC39C
187	5.89461e-66	0.364058	0.331	0.165	2.15743e-61	3	AL133415.1
188	6.41171e-65	0.34967	0.289	0.137	2.34668e-60	3	PTGER2
189	6.42158e-65	0.345674	0.304	0.148	2.3503e-60	3	GLIPR2
190	8.55678e-65	0.474003	0.468	0.276	3.13178e-60	3	CMTM6
191	4.83293e-61	0.360061	0.827	0.617	1.76885e-56	3	GAS5
192	1.77092e-60	0.361962	0.979	0.87	6.48157e-56	3	LTB
193	2.0118e-55	0.32031	0.689	0.467	7.36319e-51	3	NOP53
194	3.58991e-54	0.328296	0.824	0.623	1.31391e-49	3	CD48
195	8.74719e-52	0.27186	0.982	0.871	3.20147e-47	3	CALM1
196	3.88701e-50	0.337759	0.541	0.347	1.42264e-45	3	TXN
197	1.68773e-44	0.260097	0.657	0.45	6.1771e-40	3	SNHG5
198	6.51009e-44	0.266928	0.448	0.275	2.38269e-39	3	MYC
199	8.39982e-42	0.280976	0.929	0.762	3.07433e-37	3	IFITM2
200	1.71785e-38	0.259608	0.909	0.731	6.28733e-34	3	TAGLN2
201	0	0.553828	1	1	0	4	MALAT1	TFH17-like cells
202	1.58239e-307	1.29973	0.301	0.122	5.79155e-303	4	JUND
203	3.66069e-243	1.06461	0.398	0.229	1.33981e-238	4	GNAS
204	1.46064e-212	0.502164	0.994	0.948	5.34595e-208	4	TMSB10
205	1.18197e-157	0.919151	0.432	0.308	4.32603e-153	4	FLNA
206	1.33153e-148	0.609208	0.86	0.833	4.8734e-144	4	CRIP1
207	7.30933e-142	0.51349	0.887	0.871	2.67521e-137	4	LTB
208	2.46418e-139	0.429082	0.896	0.882	9.01889e-135	4	CD52
209	1.5522e-135	0.777812	0.702	0.676	5.68103e-131	4	TRBC2
210	3.37683e-131	0.816517	0.302	0.185	1.23592e-126	4	COTL1
211	3.76064e-121	0.372773	0.914	0.907	1.3764e-116	4	SERF2
212	4.61978e-121	0.775711	0.27	0.161	1.69084e-116	4	GNAI2
213	1.01359e-117	0.4295	0.844	0.855	3.70975e-113	4	TMA7
214	5.41819e-116	0.830879	0.342	0.236	1.98306e-111	4	KLF2
215	4.43142e-112	0.679234	0.597	0.558	1.6219e-107	4	MYH9
216	3.26418e-98	0.694163	0.524	0.467	1.19469e-93	4	TRAC
217	1.9511e-79	0.635114	0.589	0.574	7.14102e-75	4	TLE5
218	1.51062e-68	0.509049	0.453	0.391	5.52888e-64	4	NEAT1
219	1.5515e-68	0.37741	0.875	0.843	5.67848e-64	4	IL32
220	6.32304e-68	0.655452	0.255	0.177	2.31423e-63	4	ARHGAP45
221	1.67567e-65	0.708766	0.484	0.447	6.13295e-61	4	AHNAK
222	7.87449e-60	0.602212	0.481	0.45	2.88206e-55	4	ETS1
223	2.705e-42	0.432355	0.605	0.645	9.9003e-38	4	ARGLU1
224	1.49724e-41	0.404666	0.62	0.667	5.4799e-37	4	SON
225	1.74877e-41	0.404702	0.523	0.531	6.40049e-37	4	RSRP1
226	1.15853e-37	0.501837	0.466	0.462	4.24023e-33	4	RNF213
227	1.26993e-37	0.657844	0.5	0.492	4.64793e-33	4	TRBC1
228	3.01086e-36	0.644532	0.286	0.24	1.10197e-31	4	AC004687.1
229	2.97931e-35	0.547664	0.263	0.216	1.09043e-30	4	TLN1
230	1.40986e-33	0.398264	0.538	0.558	5.16009e-29	4	SPOCK2
231	2.86371e-28	0.406284	0.551	0.606	1.04812e-23	4	NDUFA1
232	2.60418e-25	0.375558	0.611	0.683	9.5313e-21	4	UBL5
233	2.29601e-24	0.518306	0.317	0.294	8.40339e-20	4	ARHGEF1
234	2.10594e-22	0.374682	0.599	0.643	7.70773e-18	4	LIME1
235	6.69511e-20	0.482843	0.41	0.423	2.45041e-15	4	LRRFIP1
236	2.03869e-17	0.464525	0.286	0.269	7.4616e-13	4	SRRM2
237	2.78119e-13	0.469467	0.503	0.538	1.01791e-08	4	ITGA4
238	1.79618e-11	0.403366	0.286	0.279	6.57401e-07	4	MACF1
239	1.82385e-11	0.452712	0.43	0.475	6.6753e-07	4	NOP53
240	2.6427e-10	0.444349	0.353	0.373	9.67228e-06	4	PAXX
241	3.27519e-10	0.393206	0.352	0.369	1.19872e-05	4	CCDC18-AS1
242	3.4265e-10	0.388776	0.435	0.477	1.2541e-05	4	EPB41
243	4.59094e-09	0.407865	0.333	0.347	0.000168028	4	SPTAN1
244	6.15807e-08	0.447235	0.33	0.356	0.00225385	4	PET100
245	1.98039e-07	0.374741	0.336	0.358	0.00724821	4	PNN
246	1.55076e-06	0.429888	0.444	0.463	0.0567578	4	JUNB
247	4.23605e-05	0.369653	0.54	0.628	1	4	C9orf16
248	9.47053e-05	0.37101	0.377	0.429	1	4	ATP5ME
249	0.000195921	0.400336	0.261	0.273	1	4	RORA
250	0.0007366	0.391882	0.448	0.512	1	4	LINC00861
251	0	3.55453	0.567	0.142	0	5	HSPA1A	GC-II TFH cells
252	0	3.32384	0.541	0.067	0	5	HSPA1B
253	0	2.72827	0.733	0.447	0	5	DNAJB1
254	0	2.54099	0.913	0.238	0	5	FOS
255	0	2.45745	0.946	0.436	0	5	JUNB
256	0	2.29721	0.375	0.05	0	5	CXCL13
257	0	2.28116	0.504	0.026	0	5	GNG4
258	0	2.14434	0.541	0.057	0	5	RGS2
259	0	2.11528	0.743	0.164	0	5	PDCD1
260	0	2.05731	0.701	0.175	0	5	JUN
261	0	1.96602	0.641	0.08	0	5	TOX2
262	0	1.93805	0.924	0.599	0	5	SRGN
263	0	1.76148	0.486	0.052	0	5	SCGB3A1
264	0	1.71316	0.615	0.103	0	5	DUSP1
265	0	1.70411	0.752	0.458	0	5	HSPE1
266	0	1.68822	0.738	0.446	0	5	ZFP36
267	0	1.5903	0.429	0.046	0	5	IL21
268	0	1.58661	0.515	0.145	0	5	CHI3L2
269	0	1.58231	0.456	0.049	0	5	POU2AF1
270	0	1.57616	0.808	0.506	0	5	ZFP36L1
271	0	1.56213	0.366	0.042	0	5	CD200
272	0	1.55918	0.785	0.549	0	5	H2AFZ
273	0	1.54265	0.913	0.731	0	5	HSP90AA1
274	0	1.51249	0.735	0.328	0	5	TIGIT
275	0	1.48397	0.375	0.042	0	5	CD79A
276	0	1.47807	0.722	0.352	0	5	CD69
277	0	1.44847	0.418	0.172	0	5	ID3
278	0	1.44837	0.754	0.371	0	5	BTG2
279	0	1.43762	0.486	0.061	0	5	DRAIC
280	0	1.43681	0.983	0.885	0	5	UBC
281	0	1.38317	0.517	0.099	0	5	CTLA4
282	0	1.34142	0.304	0.022	0	5	LINC01480
283	0	1.33535	0.524	0.12	0	5	SMCO4
284	0	1.32806	0.538	0.105	0	5	NR4A2
285	0	1.32682	0.806	0.657	0	5	ITM2A
286	0	1.31673	0.43	0.162	0	5	BATF
287	0	1.3086	0.499	0.109	0	5	ICA1
288	0	1.30571	0.795	0.438	0	5	SAT1
289	0	1.2613	0.492	0.212	0	5	DDIT4
290	0	1.23808	0.501	0.157	0	5	MAGEH1
291	0	1.21302	0.537	0.145	0	5	ZNF331
292	0	1.21073	0.813	0.595	0	5	CORO1B
293	0	1.20308	0.713	0.431	0	5	CXCR4
294	0	1.18651	0.9	0.778	0	5	HSP90AB1
295	0	1.18139	0.354	0.031	0	5	RTP5
296	0	1.18137	0.625	0.275	0	5	SH2D1A
297	0	1.17161	0.431	0.086	0	5	TENT5C
298	0	1.17079	0.833	0.612	0	5	C9orf16
299	0	1.16622	0.586	0.179	0	5	TOX
300	0	1.16517	0.61	0.334	0	5	CD82
301	0	1.96627	0.607	0.007	0	6	FOXP3	Treg cells
302	0	1.4272	0.366	0.028	0	6	RTKN2
303	0	1.01758	0.318	0.025	0	6	IKZF2
304	1.20815e-304	1.08193	0.357	0.034	4.42182e-300	6	FCRL3
305	1.16229e-107	0.792311	0.309	0.062	4.25398e-103	6	NCF4
306	1.11917e-93	0.833318	0.371	0.095	4.09615e-89	6	STAM
307	9.72865e-74	0.960795	0.487	0.176	3.56069e-69	6	GBP5
308	4.59299e-57	0.844033	0.871	0.561	1.68103e-52	6	SELL
309	1.40393e-47	0.744854	0.397	0.166	5.13837e-43	6	SHMT2
310	5.01858e-46	0.844765	0.969	0.845	1.8368e-41	6	IL32
311	5.63004e-41	0.726445	0.954	0.809	2.0606e-36	6	S100A4
312	5.50728e-39	0.687987	0.274	0.097	2.01567e-34	6	HLA-DQB1
313	4.40434e-37	0.752698	0.322	0.127	1.61199e-32	6	HLA-DRB1
314	1.67512e-35	0.807281	0.338	0.142	6.13095e-31	6	CYTOR
315	5.79152e-35	0.602714	0.59	0.341	2.1197e-30	6	CLDND1
316	1.60318e-34	0.649494	0.684	0.455	5.86764e-30	6	USP15
317	2.33338e-32	0.508651	0.612	0.347	8.54017e-28	6	TIGIT
318	1.78039e-25	0.545847	0.866	0.708	6.51624e-21	6	S100A10
319	8.06906e-25	0.424178	0.974	0.892	2.95327e-20	6	FTL
320	4.92664e-24	0.500411	0.529	0.323	1.80315e-19	6	BIRC3
321	2.25991e-22	0.505928	0.386	0.208	8.27127e-18	6	HLA-DPA1
322	1.0851e-20	0.46313	0.379	0.211	3.97145e-16	6	UGP2
323	1.9657e-20	0.377606	0.711	0.515	7.19446e-16	6	SKAP1
324	3.99694e-20	0.447091	0.842	0.679	1.46288e-15	6	LSP1
325	5.08197e-20	0.42346	0.651	0.47	1.86e-15	6	MAT2B
326	5.29947e-20	0.53286	0.439	0.26	1.93961e-15	6	IL10RA
327	1.95063e-19	0.510706	0.36	0.2	7.13932e-15	6	HLA-DPB1
328	8.10322e-18	0.405044	0.805	0.628	2.96578e-13	6	CLIC1
329	4.10667e-17	0.418598	0.333	0.188	1.50304e-12	6	CASP1
330	3.77195e-16	0.366586	0.914	0.782	1.38054e-11	6	C12orf57
331	1.00884e-15	0.377005	0.805	0.646	3.69236e-11	6	CD27
332	2.4057e-15	0.529673	0.482	0.33	8.80485e-11	6	CARD16
333	2.85654e-15	0.591209	0.36	0.217	1.04549e-10	6	TNFRSF4
334	3.06256e-15	0.403837	0.575	0.405	1.1209e-10	6	MT2A
335	5.34283e-15	0.351133	0.785	0.629	1.95548e-10	6	ISG20
336	1.25118e-14	0.341363	0.906	0.787	4.57933e-10	6	YWHAB
337	1.44895e-14	0.344329	0.401	0.251	5.30316e-10	6	THEM4
338	3.91491e-14	0.460114	0.667	0.531	1.43286e-09	6	TPR
339	5.29646e-14	0.341801	0.621	0.459	1.93851e-09	6	RHOG
340	5.91437e-14	0.396013	0.342	0.211	2.16466e-09	6	RNF214
341	2.49686e-13	0.475475	0.428	0.294	9.13851e-09	6	DNPH1
342	2.54126e-13	0.351281	0.408	0.268	9.30101e-09	6	GBP2
343	7.98902e-13	0.409673	0.776	0.641	2.92398e-08	6	TSC22D3
344	4.76491e-12	0.352623	0.522	0.372	1.74396e-07	6	ITGB1
345	1.866e-11	0.382106	0.529	0.393	6.82956e-07	6	MAL
346	5.46557e-11	0.390571	0.428	0.3	2.0004e-06	6	ANXA2
347	3.02011e-10	0.34021	0.5	0.387	1.10536e-05	6	CACYBP
348	3.42591e-10	0.355627	0.386	0.268	1.25388e-05	6	GLRX
349	2.81778e-08	0.440552	0.268	0.175	0.00103131	6	BATF
350	1.5074e-06	0.364664	0.485	0.394	0.0551709	6	PIM2
351	0	4.00201	0.752	0.029	0	7	CCL5	Killer TFH cells
352	0	3.96436	0.876	0.057	0	7	GZMK
353	0	3.42066	0.546	0.007	0	7	NKG7
354	0	3.0522	0.769	0.09	0	7	CST7
355	0	2.82983	0.598	0.029	0	7	GZMA
356	0	2.04897	0.929	0.743	0	7	CD74
357	0	1.58302	0.424	0.114	0	7	HLA-DRB1
358	0	1.54122	0.607	0.189	0	7	HLA-DPA1
359	0	1.52424	0.263	0.068	0	7	HLA-DRA
360	0	1.50183	0.503	0.101	0	7	LYAR
361	0	1.43682	0.583	0.182	0	7	HLA-DPB1
362	0	1.42288	0.409	0.096	0	7	CMC1
363	0	1.37948	0.355	0.009	0	7	PLEK
364	0	1.24784	0.334	0.057	0	7	CTSW
365	0	1.14529	0.681	0.371	0	7	GZMM
366	0	1.05322	0.287	0.071	0	7	HLA-DRB5
367	0	1.05286	0.353	0.071	0	7	SAMD3
368	0	1.02777	0.298	0.071	0	7	KLRG1
369	0	0.969784	0.301	0.088	0	7	HLA-DQB1
370	0	0.934989	0.358	0.114	0	7	APOBEC3G
371	0	0.834643	0.266	0.044	0	7	IFNG-AS1
372	0	0.454039	0.992	0.961	0	7	HLA-C
373	0	0.437154	0.996	0.969	0	7	HLA-B
374	1.48534e-303	0.830342	0.348	0.133	5.43634e-299	7	CYTOR
375	7.99682e-303	0.770605	0.843	0.683	2.92684e-298	7	HCST
376	3.9382e-298	0.901821	0.584	0.346	1.44138e-293	7	LITAF
377	7.54743e-268	0.694091	0.833	0.701	2.76236e-263	7	CD99
378	2.16457e-250	0.696932	0.367	0.154	7.92234e-246	7	CHI3L2
379	6.60098e-237	0.911311	0.541	0.333	2.41596e-232	7	CLDND1
380	1.14465e-223	0.655455	0.334	0.143	4.18943e-219	7	CXCR3
381	1.26232e-199	0.623665	0.299	0.131	4.62008e-195	7	APMAP
382	1.44889e-199	0.666109	0.791	0.665	5.30294e-195	7	PLAAT4
383	6.60286e-160	0.685495	0.537	0.37	2.41665e-155	7	CTSC
384	3.14998e-159	0.578249	0.76	0.642	1.15289e-154	7	CD27
385	4.65309e-155	0.670885	0.466	0.295	1.70303e-150	7	GSTP1
386	3.48411e-149	0.556771	0.761	0.65	1.27518e-144	7	PSMB9
387	2.10595e-142	0.547806	0.752	0.623	7.70778e-138	7	CLIC1
388	3.29659e-136	0.539598	0.333	0.182	1.20655e-131	7	CASP1
389	2.65616e-134	0.561978	0.266	0.127	9.72156e-130	7	FABP5
390	2.007e-118	0.542533	0.339	0.2	7.3456e-114	7	AP3S1
391	4.6413e-111	0.550725	0.375	0.235	1.69872e-106	7	HERPUD1
392	3.2605e-100	0.464763	0.661	0.545	1.19334e-95	7	ITGB2
393	4.20379e-100	0.456581	0.271	0.148	1.53859e-95	7	SRRT
394	1.0141e-92	0.519028	0.574	0.439	3.71162e-88	7	CXCR4
395	4.59847e-89	0.502024	0.425	0.294	1.68304e-84	7	ANXA2
396	9.31747e-82	0.434489	0.711	0.62	3.4102e-77	7	CNN2
397	1.36879e-81	0.489272	0.45	0.33	5.00975e-77	7	CLEC2B
398	5.09352e-75	0.459718	0.475	0.367	1.86423e-70	7	PAXX
399	1.11167e-73	0.465046	0.282	0.173	4.0687e-69	7	GBP5
400	1.026e-58	0.678489	0.551	0.457	3.75517e-54	7	DNAJB1
401	0	2.28481	0.799	0.247	0	8	ISG15	TFHIFN cells
402	0	2.25175	0.784	0.152	0	8	MX1
403	0	2.08864	0.685	0.152	0	8	IFI6
404	0	1.70107	0.804	0.294	0	8	STAT1
405	0	1.67947	0.612	0.071	0	8	OAS1
406	0	1.64296	0.762	0.397	0	8	MT2A
407	0	1.58953	0.898	0.537	0	8	LY6E
408	0	1.56497	0.504	0.043	0	8	IFI44L
409	0	1.43959	0.702	0.228	0	8	EPSTI1
410	0	1.33321	0.613	0.145	0	8	EIF2AK2
411	0	1.23424	0.608	0.151	0	8	XAF1
412	0	1.17947	0.737	0.368	0	8	UBE2L6
413	0	1.1764	0.387	0.051	0	8	HERC5
414	0	1.1757	0.768	0.397	0	8	BST2
415	0	1.13648	0.45	0.138	0	8	GBP1
416	0	1.0855	0.443	0.11	0	8	PLSCR1
417	0	1.08512	0.473	0.12	0	8	IFI35
418	0	1.07052	0.522	0.17	0	8	LGALS9
419	0	1.05148	0.698	0.328	0	8	TRIM22
420	0	1.03678	0.506	0.121	0	8	PARP9
421	0	1.03263	0.996	0.932	0	8	IFITM1
422	0	0.99548	0.436	0.103	0	8	SAMD9L
423	0	0.961774	0.467	0.133	0	8	MX2
424	0	0.938347	0.291	0.032	0	8	OASL
425	0	0.921486	0.37	0.053	0	8	IFI44
426	0	0.881481	0.444	0.14	0	8	LAP3
427	0	0.848198	0.269	0.026	0	8	OAS3
428	0	0.824108	0.334	0.057	0	8	DDX60
429	0	0.73935	0.356	0.093	0	8	IRF7
430	7.94045e-294	0.946832	0.541	0.21	2.9062e-289	8	SAMD9
431	6.65717e-293	0.714407	0.343	0.092	2.43652e-288	8	DDX60L
432	1.63597e-251	0.720033	0.393	0.128	5.98764e-247	8	OAS2
433	3.54921e-237	0.944614	0.416	0.15	1.29901e-232	8	GBP4
434	4.19847e-210	0.883097	0.859	0.624	1.53664e-205	8	ISG20
435	1.27701e-202	0.72227	0.777	0.483	4.67386e-198	8	SP100
436	2.00238e-198	0.760816	0.582	0.287	7.32871e-194	8	SP110
437	6.99046e-191	0.968349	0.42	0.171	2.55851e-186	8	GBP5
438	7.53136e-188	0.742036	0.87	0.65	2.75648e-183	8	PSMB9
439	3.50793e-183	0.572238	0.317	0.106	1.2839e-178	8	PARP14
440	4.12345e-180	0.579792	0.264	0.08	1.50918e-175	8	STAT2
441	7.96493e-177	0.709604	0.542	0.266	2.91517e-172	8	PHF11
442	3.14367e-176	0.657191	0.44	0.187	1.15058e-171	8	SHFL
443	5.54409e-173	0.700619	0.856	0.62	2.02914e-168	8	PSME2
444	2.45498e-136	0.632573	0.587	0.334	8.98524e-132	8	IFI16
445	1.3194e-135	0.645991	0.92	0.761	4.82901e-131	8	IFITM2
446	1.14602e-123	0.595408	0.498	0.266	4.19442e-119	8	TAP1
447	3.04183e-120	0.646569	0.398	0.189	1.11331e-115	8	TNFSF10
448	2.80652e-117	0.613604	0.662	0.428	1.02719e-112	8	DRAP1
449	8.19747e-115	0.581723	0.754	0.539	3.00028e-110	8	PSMB8
450	5.00141e-112	0.619878	0.688	0.456	1.83052e-107	8	RNF213
451	0	2.74305	0.516	0.29	0	9	RNF19A	precursor (pre) GC-TFH cells
452	0	2.72458	0.63	0.385	0	9	NEAT1
453	0	2.48693	0.361	0.117	0	9	NR4A2
454	0	2.44975	0.406	0.155	0	9	ZNF331
455	0	2.31812	0.554	0.371	0	9	CCNL1
456	0	2.24315	0.655	0.523	0	9	FUS
457	0	2.0873	0.676	0.59	0	9	DDX17
458	0	2.05304	0.999	1	0	9	MALAT1
459	4.13951e-271	1.9508	0.613	0.541	1.51506e-266	9	EML4
460	3.03035e-252	2.09295	0.513	0.355	1.10911e-247	9	NKTR
461	4.65465e-240	1.77289	0.632	0.635	1.7036e-235	9	MBNL1
462	2.0696e-234	2.56426	0.478	0.299	7.57473e-230	9	SLC2A3
463	4.16119e-234	1.78581	0.628	0.629	1.52299e-229	9	PNISR
464	5.0949e-230	1.87407	0.589	0.528	1.86473e-225	9	RSRP1
465	1.43346e-190	1.63107	0.596	0.6	5.24647e-186	9	RBM39
466	3.32326e-177	1.90076	0.259	0.109	1.21631e-172	9	FAM118A
467	5.43492e-159	2.29992	0.359	0.21	1.98918e-154	9	FAAH2
468	2.62803e-155	2.17382	0.429	0.304	9.61859e-151	9	STAT3
469	1.19059e-144	1.90087	0.417	0.295	4.35756e-140	9	IL6ST
470	5.89534e-140	1.75402	0.489	0.428	2.1577e-135	9	RBM25
471	5.28678e-134	1.87016	0.342	0.208	1.93496e-129	9	REL
472	8.26262e-128	1.72536	0.611	0.68	3.02412e-123	9	KLF6
473	1.08761e-126	1.78704	0.372	0.253	3.98063e-122	9	SMG1
474	3.85483e-126	1.74157	0.25	0.124	1.41087e-121	9	NFKBIZ
475	7.11269e-125	1.95931	0.31	0.181	2.60324e-120	9	MAF
476	4.19096e-121	1.66401	0.524	0.526	1.53389e-116	9	SF1
477	6.15352e-121	1.73099	0.293	0.167	2.25219e-116	9	POLR2J3
478	1.09855e-111	1.76054	0.288	0.167	4.02068e-107	9	CBLB
479	1.46878e-109	1.70932	0.263	0.142	5.37575e-105	9	TSPYL2
480	3.52796e-103	1.70689	0.306	0.192	1.29123e-98	9	SLC9A9
481	2.09737e-101	1.64496	0.263	0.149	7.67636e-97	9	ARAP2
482	6.63747e-98	1.74265	0.305	0.196	2.42931e-93	9	GPRIN3
483	1.85322e-96	1.61391	0.485	0.483	6.78279e-92	9	SRSF11
484	1.51262e-95	1.6722	0.397	0.323	5.53619e-91	9	ANKRD44
485	5.11074e-94	1.58506	0.496	0.506	1.87053e-89	9	TC2N
486	4.95538e-92	2.33965	0.328	0.225	1.81367e-87	9	TNFAIP3
487	1.53089e-87	1.60899	0.497	0.515	5.60304e-83	9	PPP2R5C
488	7.61004e-82	1.73298	0.359	0.281	2.78528e-77	9	WSB1
489	1.0756e-81	1.68241	0.36	0.284	3.93669e-77	9	ZNF292
490	3.98103e-81	1.61237	0.303	0.208	1.45706e-76	9	CLK1
491	3.76809e-69	1.67978	0.281	0.195	1.37912e-64	9	VMP1
492	5.32891e-69	1.71295	0.311	0.23	1.95038e-64	9	CCNH
493	5.31149e-65	1.68616	0.412	0.382	1.944e-60	9	NR3C1
494	7.04825e-62	1.58732	0.309	0.239	2.57966e-57	9	TTC14
495	1.33999e-61	1.68713	0.295	0.221	4.90435e-57	9	JMJD1C
496	1.98158e-61	1.58354	0.325	0.261	7.25259e-57	9	SSH2
497	2.58783e-55	1.64127	0.483	0.558	9.47146e-51	9	SRSF7
498	5.08733e-29	1.63472	0.279	0.249	1.86196e-24	9	CHD1
499	1.3666e-27	1.69505	0.278	0.25	5.00175e-23	9	IDS
500	6.88224e-18	1.59887	0.395	0.458	2.5189e-13	9	SAT1
501	0	3.58123	0.386	0.061	0	10	CXCL13	GC-I TFH cells
502	0	3.19328	0.755	0.298	0	10	SLC2A3
503	0	3.17517	0.715	0.198	0	10	ICOS
504	0	3.04688	0.815	0.29	0	10	RNF19A
505	0	2.98658	0.636	0.118	0	10	NR4A2
506	0	2.95111	0.737	0.364	0	10	CD69
507	0	2.84	0.595	0.111	0	10	CTLA4
508	0	2.83256	0.627	0.208	0	10	FAAH2
509	0	2.80478	0.719	0.155	0	10	ZNF331
510	0	2.79452	0.996	0.922	0	10	PTPRC
511	0	2.72895	0.738	0.398	0	10	HSPA5
512	0	2.70139	0.729	0.301	0	10	STAT3
513	0	2.69808	0.784	0.439	0	10	CXCR4
514	0	2.5463	0.685	0.292	0	10	IL6ST
515	0	2.53742	0.885	0.611	0	10	SRGN
516	0	2.4563	0.783	0.37	0	10	CCNL1
517	0	2.43009	0.436	0.078	0	10	GK
518	0	2.42314	0.353	0.06	0	10	IL21
519	0	2.41233	0.576	0.189	0	10	SLC9A9
520	0	2.39197	0.819	0.661	0	10	ITM2A
521	0	2.33969	0.561	0.207	0	10	REL
522	0	2.29148	0.354	0.038	0	10	DTHD1
523	0	2.20206	0.499	0.165	0	10	CBLB
524	0	2.19487	0.779	0.553	0	10	SPOCK2
525	0	2.18552	0.834	0.523	0	10	FUS
526	0	2.16312	0.772	0.263	0	10	FOS
527	0	2.14442	0.411	0.098	0	10	CEMIP2
528	0	2.10659	0.722	0.389	0	10	NEAT1
529	0	2.08997	0.438	0.123	0	10	SLC38A2
530	3.33031e-307	2.23202	0.339	0.073	1.21889e-302	10	MAP3K8
531	2.91456e-304	2.13166	0.541	0.187	1.06673e-299	10	PDCD1
532	3.55865e-284	2.20493	0.575	0.25	1.30247e-279	10	LNPEP
533	6.63898e-283	2.21053	0.678	0.377	2.42987e-278	10	NR3C1
534	2.62307e-278	2.08891	0.398	0.109	9.60045e-274	10	FAM118A
535	4.7012e-271	2.00126	0.279	0.055	1.72064e-266	10	CD79A
536	5.0348e-267	2.26867	0.491	0.179	1.84274e-262	10	CXCR5
537	8.97459e-266	2.11838	0.535	0.219	3.2847e-261	10	ITGAL
538	3.17256e-256	2.07108	0.583	0.279	1.16116e-251	10	WSB1
539	8.92633e-256	2.07703	0.488	0.18	3.26704e-251	10	MAF
540	1.04163e-248	2.23523	0.637	0.344	3.81238e-244	10	TIGIT
541	1.24241e-236	1.96756	0.711	0.55	4.54722e-232	10	PDIA3
542	9.83968e-236	1.97758	0.49	0.199	3.60132e-231	10	ADAM10
543	1.48126e-225	2.05985	0.719	0.567	5.42142e-221	10	CALR
544	3.63739e-224	2.02729	0.417	0.142	1.33128e-219	10	TSPYL2
545	1.05262e-223	2.00705	0.576	0.305	3.85258e-219	10	CD28
546	9.7953e-219	1.99022	0.602	0.351	3.58508e-214	10	PSAP
547	4.8736e-192	1.98687	0.569	0.336	1.78374e-187	10	CANX
548	4.12393e-156	2.05515	0.55	0.344	1.50936e-151	10	CD82
549	6.93098e-138	2.01339	0.458	0.246	2.53674e-133	10	CHD1
550	1.8924e-107	2.08648	0.42	0.226	6.92619e-103	10	TNFAIP3
551	0	5.0907	0.888	0.16	0	11	HSPH1	stressed TFH cells
552	0	3.9339	0.856	0.159	0	11	HSPA1A
553	0	3.6833	0.859	0.085	0	11	HSPA1B
554	0	2.89392	0.352	0.029	0	11	NR4A1
555	0	2.87206	0.276	0.017	0	11	HSPA6
556	1.15287e-306	2.4121	0.361	0.041	4.21949e-302	11	DNAJB4
557	6.31358e-305	2.10502	1	1	2.31077e-300	11	MALAT1
558	3.60725e-299	4.22785	0.971	0.739	1.32025e-294	11	HSP90AA1
559	1.08216e-259	3.69324	0.88	0.47	3.96072e-255	11	HSPE1
560	6.93058e-248	2.64469	0.823	0.268	2.53659e-243	11	FOS
561	6.03959e-234	3.04967	0.641	0.188	2.21049e-229	11	CHORDC1
562	1.3267e-210	3.02536	0.842	0.458	4.85573e-206	11	DNAJB1
563	1.53869e-210	2.46871	0.5	0.112	5.63162e-206	11	FAM118A
564	4.27398e-174	3.63322	0.76	0.428	1.56428e-169	11	HSPD1
565	1.02588e-150	2.76408	0.49	0.144	3.75472e-146	11	TSPYL2
566	1.29288e-145	2.52299	0.57	0.199	4.73195e-141	11	JUN
567	1.28041e-127	2.23328	0.671	0.358	4.68631e-123	11	NKTR
568	2.1277e-125	2.37082	0.502	0.162	7.78738e-121	11	ZNF331
569	1.35297e-123	1.89078	0.787	0.634	4.95187e-119	11	MBNL1
570	1.4682e-119	2.08834	0.747	0.526	5.37363e-115	11	FUS
571	2.48303e-118	2.41499	0.684	0.392	9.0879e-114	11	NEAT1
572	1.73363e-110	1.8342	0.74	0.542	6.3451e-106	11	EML4
573	4.73823e-110	2.23494	0.42	0.125	1.73419e-105	11	NR4A2
574	8.25027e-109	1.92091	0.751	0.592	3.0196e-104	11	DDX17
575	3.46097e-105	2.27224	0.375	0.11	1.26671e-100	11	NABP1
576	6.61843e-104	2.30398	0.508	0.209	2.42235e-99	11	CLK1
577	1.50036e-101	2.07067	0.458	0.17	5.4913e-97	11	POLR2J3
578	1.43728e-96	1.91913	0.276	0.063	5.26043e-92	11	AL450352.1
579	2.76472e-94	1.91289	0.726	0.598	1.01189e-89	11	ANKRD12
580	4.582e-94	2.23012	0.766	0.677	1.67701e-89	11	KLF6
581	7.97408e-75	2.08582	0.546	0.307	2.91851e-70	11	STAT3
582	4.52012e-73	1.97926	0.589	0.376	1.65436e-68	11	CCNL1
583	7.4381e-73	2.1667	0.428	0.184	2.72235e-68	11	MAF
584	6.37532e-72	2.58483	0.548	0.304	2.33337e-67	11	SLC2A3
585	4.65363e-69	2.45545	0.553	0.354	1.70323e-64	11	DNAJA1
586	7.78791e-68	1.91481	0.34	0.123	2.85038e-63	11	LPP
587	2.19979e-67	2.03634	0.428	0.194	8.05124e-63	11	SLC9A9
588	2.49509e-67	2.2272	0.586	0.389	9.13205e-63	11	BTG2
589	1.07843e-62	2.09809	0.443	0.214	3.94707e-58	11	FAAH2
590	1.37933e-61	2.15632	0.489	0.276	5.04836e-57	11	RAPGEF6
591	8.26509e-61	2.12161	0.333	0.127	3.02502e-56	11	NFKBIZ
592	5.65699e-60	1.85382	0.471	0.256	2.07046e-55	11	SMG1
593	6.41054e-56	1.86499	0.475	0.276	2.34626e-51	11	ASH1L
594	2.69476e-55	1.91473	0.496	0.298	9.86283e-51	11	IL6ST
595	1.41568e-53	2.16406	0.433	0.232	5.18138e-49	11	CCNH
596	1.24233e-50	1.93884	0.411	0.212	4.54693e-46	11	REL
597	5.10379e-49	1.9613	0.489	0.314	1.86799e-44	11	IKZF3
598	1.42969e-47	2.76152	0.418	0.228	5.23266e-43	11	TNFAIP3
599	2.42912e-46	1.85673	0.317	0.138	8.89057e-42	11	IFRD1
600	6.48123e-27	2.19116	0.511	0.455	2.37213e-22	11	SAT1
