# Supplementary material for: Oligoclonal CD4+CXCR5+ T cells with a cytotoxic phenotype appear in tonsils and blood
Source: Commun Biol. 2024 Jul 18;7:879. doi: 10.1038/s42003-024-06563-1 (PMC11258247; doi:10.1038/s42003-024-06563-1)
Supplement: Supplementary file 5 — Supplementary Data 2 [file 42003_2024_6563_MOESM5_ESM.xlsx]

## Sheet: Content
	Data Tables for Figures
	Figure	Panel	Description
	2	c	Percent positive cells for indicated markers/marker combinations among CD4+CD45RA–CXCR5+ T cells
	3, Suppl. 6	d, b	Percent positive TIA-1– and TIA-1+ cells being CD4+ CD45RA+/– CXCR5+/– and PD-1+, CXCR3+CCR6–, or PD-1+CXCR3+ cells
	4	a	Percent positive CD107a+ cells of TIA-1+GZMA+ and of all TIA-1+ TFH tonsillar cells
	6	b	Quantitation of the number of TFK cells at the T-B border vs within GCs

## Sheet: Fig. 2c
	Sample	TIA-1 low	TIA-1 hi GzmB-	TIA-1 hi GzmB+	all TIA-1 hi
	Tonsil 1	1.5	0.69	0.51	1.2
	Tonsil 2	0.85	0.53	2.22	2.75
	Tonsil 3	0.41	0.12	0.14	0.26
	Tonsil 4	1.51	1.67	9.39	11.06
	Tonsil 5	0.49	0	0	0
	Tonsil 6	0.44	1.9	2.4	4.3
	Tonsil 7	0.49	0	0	0
	Tonsil 8	0.71	0.02	0	0.02
	PBMC 1	2.34	1.24	1.7	2.94
	PBMC 2	0.63	0.02	5.22e-05	0.03
	PBMC 3	0.52	0.05	0.04	0.09
	PBMC 4	3.22	1.49	0.99	2.48
	PBMC 5	1.25	0.64	0.26	0.9
	PBMC 6	1.02	0.05	0	0.05
	PBMC 7	1.69	1.84	0.69	2.53
	PBMC 8	1.84	1.46	0.81	2.27

## Sheet: Fig. 3d + S6b
Fig. 3d																CI=Confidence interval
	% ∑ PD-1		TIA-1+					TIA-1-						Šídák's multiple comparisons test	Mean Diff,	95,00% CI of diff,	Summary	Adjusted P Value
		CD45RA+ CXCR5+	30.8	35.1	31.8	9.09	23.2	5.62	2.91	1.72	3.14	1.88		CD45RA+ CXCR5+:TIA+ vs. CD45RA+ CXCR5+:TIA-	22.94	5,278 to 40,61	**	0.003
		CD45RA+ CXCR5-	24	22.1	39.3	17.4	38	0.18	0.31	0.083	0.074	0.14		CD45RA+ CXCR5+:TIA+ vs. CD45RA+ CXCR5-:TIA-	25.84	8,175 to 43,51	***	0.0006
		CD45RA- CXCR5+	93.3	94.9	98.1	87.8	96.7	15.7	19.3	15.2	12.6	25.4		CD45RA+ CXCR5+:TIA+ vs. CD45RA- CXCR5+:TIA+	-68.16	-85,83 to -50,50	****	<0,0001
		CD45RA- CXCR5-	34.6	15	61.4	31.9	29.8	8.55	13.3	8.53	12	15		CD45RA+ CXCR5+:TIA- vs. CD45RA+ CXCR5-:TIA+	-25.11	-42,77 to -7,440	***	0.0009
														CD45RA+ CXCR5+:TIA- vs. CD45RA- CXCR5+:TIA+	-91.11	-108,8 to -73,44	****	<0,0001
														CD45RA+ CXCR5+:TIA- vs. CD45RA- CXCR5-:TIA+	-31.49	-49,15 to -13,82	****	<0,0001
														CD45RA+ CXCR5-:TIA+ vs. CD45RA+ CXCR5-:TIA-	28	10,34 to 45,67	***	0.0002
														CD45RA+ CXCR5-:TIA+ vs. CD45RA- CXCR5+:TIA+	-66	-83,67 to -48,33	****	<0,0001
														CD45RA+ CXCR5-:TIA- vs. CD45RA- CXCR5+:TIA+	-94	-111,7 to -76,34	****	<0,0001
														CD45RA+ CXCR5-:TIA- vs. CD45RA- CXCR5-:TIA+	-34.38	-52,05 to -16,72	****	<0,0001
														CD45RA- CXCR5+:TIA+ vs. CD45RA- CXCR5+:TIA-	76.52	58,85 to 94,19	****	<0,0001
														CD45RA- CXCR5+:TIA+ vs. CD45RA- CXCR5-:TIA+	59.62	41,95 to 77,29	****	<0,0001
														CD45RA- CXCR5+:TIA+ vs. CD45RA- CXCR5-:TIA-	82.68	65,02 to 100,3	****	<0,0001
														CD45RA- CXCR5-:TIA+ vs. CD45RA- CXCR5-:TIA-	23.06	5,398 to 40,73	**	0.0028
	% CXCR3+ CCR6-		TIA-1+					TIA-1-						Šídák's multiple comparisons test	Mean Diff,	95,00% CI of diff,	Summary	Adjusted P Value
		CD45RA+ CXCR5+	33.6	24.6	43.2	63.6	18.2	19.3	14.9	16.5	12.9	8.22		CD45RA+ CXCR5+:TIA + vs. CD45RA+ CXCR5-:TIA -	34.54	4,321 to 64,75	*	0.0135
		CD45RA+ CXCR5-	38	20.9	74	53.5	28.1	3.75	2.85	1.42	1.27	1.23		CD45RA+ CXCR5+:TIA + vs. CD45RA- CXCR5+:TIA +	-35.54	-65,75 to -5,325	**	0.0098
		CD45RA- CXCR5+	76.1	67.6	62.7	84	70.5	23.2	23.2	26.4	30	30		CD45RA+ CXCR5+:TIA - vs. CD45RA- CXCR5+:TIA +	-57.82	-88,03 to -27,60	****	<0,0001
		CD45RA- CXCR5-	24.2	6.68	67.7	60.3	22.5	23	16.1	24.1	27.3	27.7		CD45RA+ CXCR5-:TIA + vs. CD45RA+ CXCR5-:TIA -	40.8	10,58 to 71,01	**	0.0018
														CD45RA+ CXCR5-:TIA - vs. CD45RA- CXCR5+:TIA +	-70.08	-100,3 to -39,86	****	<0,0001
														CD45RA+ CXCR5-:TIA - vs. CD45RA- CXCR5-:TIA +	-34.17	-64,39 to -3,957	*	0.0151
														CD45RA- CXCR5+:TIA + vs. CD45RA- CXCR5+:TIA -	45.62	15,41 to 75,83	***	0.0004
														CD45RA- CXCR5+:TIA + vs. CD45RA- CXCR5-:TIA +	35.9	5,689 to 66,12	**	0.0088
														CD45RA- CXCR5+:TIA + vs. CD45RA- CXCR5-:TIA -	48.54	18,33 to 78,75	***	0.0001
	% PD-1+ CXCR3+		TIA-1+					TIA-1-						Šídák's multiple comparisons test	Mean Diff,	95,00% CI of diff,	Summary	Adjusted P Value
		CD45RA+ CXCR5+	24	23.7	31.8	36.4	27.3	5.16	3.47	2.25	2.15	1.46		CD45RA+ CXCR5+:TIA + vs. CD45RA+ CXCR5+:TIA -	25.74	5,069 to 46,42	**	0.0051
		CD45RA+ CXCR5-	22	26.4	56	43.4	32.2	0.12	0.27	0.099	0.056	0.18		CD45RA+ CXCR5+:TIA + vs. CD45RA+ CXCR5-:TIA -	28.5	7,822 to 49,17	**	0.0014
		CD45RA- CXCR5+	92	74	97	94.7	92.3	16.5	16.8	15.5	12.4	23.6		CD45RA+ CXCR5+:TIA + vs. CD45RA- CXCR5+:TIA +	-61.36	-82,03 to -40,69	****	<0,0001
		CD45RA- CXCR5-	49.7	28.2	81.6	63.8	43.3	18.2	17.9	13.2	15.5	17.9		CD45RA+ CXCR5+:TIA + vs. CD45RA- CXCR5-:TIA +	-24.68	-45,35 to -4,007	**	0.0083
														CD45RA+ CXCR5+:TIA - vs. CD45RA+ CXCR5-:TIA +	-33.1	-53,78 to -12,43	***	0.0002
														CD45RA+ CXCR5+:TIA - vs. CD45RA- CXCR5+:TIA +	-87.1	-107,8 to -66,43	****	<0,0001
														CD45RA+ CXCR5+:TIA - vs. CD45RA- CXCR5-:TIA +	-50.42	-71,10 to -29,75	****	<0,0001
														CD45RA+ CXCR5-:TIA + vs. CD45RA+ CXCR5-:TIA -	35.86	15,18 to 56,53	****	<0,0001
														CD45RA+ CXCR5-:TIA + vs. CD45RA- CXCR5+:TIA +	-54	-74,67 to -33,33	****	<0,0001
														CD45RA+ CXCR5-:TIA - vs. CD45RA- CXCR5+:TIA +	-89.86	-110,5 to -69,18	****	<0,0001
														CD45RA+ CXCR5-:TIA - vs. CD45RA- CXCR5-:TIA +	-53.18	-73,85 to -32,50	****	<0,0001
														CD45RA- CXCR5+:TIA + vs. CD45RA- CXCR5+:TIA -	73.04	52,37 to 93,71	****	<0,0001
														CD45RA- CXCR5+:TIA + vs. CD45RA- CXCR5-:TIA +	36.68	16,01 to 57,35	****	<0,0001
														CD45RA- CXCR5+:TIA + vs. CD45RA- CXCR5-:TIA -	73.46	52,79 to 94,13	****	<0,0001
														CD45RA- CXCR5+:TIA - vs. CD45RA- CXCR5-:TIA +	-36.36	-57,03 to -15,69	****	<0,0001
														CD45RA- CXCR5-:TIA + vs. CD45RA- CXCR5-:TIA -	36.78	16,11 to 57,45	****	<0,0001
Suppl. Fig. 6b
	CCR6+ CXCR3-		TIA-1+					TIA-1-						Šídák's multiple comparisons test	Mean Diff,	95,00% CI of diff,	Summary	Adjusted P Value
		CD45RA+ CXCR5+	4.79	2.63	0	0	20.2	10.4	15.1	14.9	5.73	12.7		CD45RA+ CXCR5+:TIA + vs. CD45RA- CXCR5+:TIA -	-27.18	-46,37 to -7,980	***	0.001
		CD45RA+ CXCR5-	20.5	36.2	2.67	5.23	34.8	0.31	0.53	0.7	0.12	0.44		CD45RA+ CXCR5+:TIA - vs. CD45RA- CXCR5+:TIA -	-20.93	-40,13 to -1,738	*	0.022
		CD45RA- CXCR5+	0.5	0.93	0.82	1.6	2.08	39.1	37.6	34.9	20.4	31.5		CD45RA+ CXCR5-:TIA + vs. CD45RA+ CXCR5-:TIA -	19.46	0,2636 to 38,66	*	0.0442
		CD45RA- CXCR5-	8.87	32.7	3.05	7.73	31.3	17.1	25.8	18.1	8.26	23.5		CD45RA+ CXCR5-:TIA - vs. CD45RA- CXCR5+:TIA -	-32.28	-51,48 to -13,08	****	<0,0001
														CD45RA- CXCR5+:TIA + vs. CD45RA- CXCR5+:TIA -	-31.51	-50,71 to -12,32	***	0.0001
	CCR6+ CXCR3+		TIA-1+					TIA-1-						Šídák's multiple comparisons test	Mean Diff,	95,00% CI of diff,	Summary	Adjusted P Value
		CD45RA+ CXCR5+	14.4	5.26	2.27	0	18.2	4.5	2.5	2.3	1.05	0.76		CD45RA+ CXCR5+:TIA + vs. CD45RA- CXCR5-:TIA +	-34.17	-54,09 to -14,26	****	<0,0001
		CD45RA+ CXCR5-	20.8	24.9	6.67	4.25	10.9	0.068	0.26	0.069	0.023	0.091		CD45RA+ CXCR5+:TIA - vs. CD45RA- CXCR5-:TIA +	-39.98	-59,89 to -20,06	****	<0,0001
		CD45RA- CXCR5+	17.9	8.48	34.8	12.8	22.6	20.2	12.9	15.1	10.2	9.97		CD45RA+ CXCR5+:TIA - vs. CD45RA- CXCR5-:TIA -	-21.7	-41,61 to -1,783	*	0.0222
		CD45RA- CXCR5-	63.2	58.8	28	19.1	41.9	28.7	34.5	18.6	15.9	21.9		CD45RA+ CXCR5-:TIA + vs. CD45RA- CXCR5-:TIA +	-28.7	-48,61 to -8,781	***	0.0008
														CD45RA+ CXCR5-:TIA - vs. CD45RA- CXCR5-:TIA +	-42.1	-62,01 to -22,18	****	<0,0001
														CD45RA+ CXCR5-:TIA - vs. CD45RA- CXCR5-:TIA -	-23.82	-43,73 to -3,903	**	0.0081
														CD45RA- CXCR5+:TIA + vs. CD45RA- CXCR5-:TIA +	-22.88	-42,80 to -2,969	*	0.0127
														CD45RA- CXCR5+:TIA - vs. CD45RA- CXCR5-:TIA +	-28.53	-48,44 to -8,611	***	0.0008
	CCR6- CXCR3+		TIA-1+					TIA-1-						Šídák's multiple comparisons test	Mean Diff,	95,00% CI of diff,	Summary	Adjusted P Value
		CD45RA+ CXCR5+	33.6	24.6	43.2	63.6	18.2	19.3	14.9	16.5	12.9	8.22		CD45RA+ CXCR5+:TIA + vs. CD45RA+ CXCR5-:TIA -	34.54	4,321 to 64,75	*	0.0135
		CD45RA+ CXCR5-	38	20.9	74	53.5	28.1	3.75	2.85	1.42	1.27	1.23		CD45RA+ CXCR5+:TIA + vs. CD45RA- CXCR5+:TIA +	-35.54	-65,75 to -5,325	**	0.0098
		CD45RA- CXCR5+	76.1	67.6	62.7	84	70.5	23.2	23.2	26.4	30	30		CD45RA+ CXCR5+:TIA - vs. CD45RA- CXCR5+:TIA +	-57.82	-88,03 to -27,60	****	<0,0001
		CD45RA- CXCR5-	24.2	6.68	67.7	60.3	22.5	23	16.1	24.1	27.3	27.7		CD45RA+ CXCR5-:TIA + vs. CD45RA+ CXCR5-:TIA -	40.8	10,58 to 71,01	**	0.0018
														CD45RA+ CXCR5-:TIA - vs. CD45RA- CXCR5+:TIA +	-70.08	-100,3 to -39,86	****	<0,0001
														CD45RA+ CXCR5-:TIA - vs. CD45RA- CXCR5-:TIA +	-34.17	-64,39 to -3,957	*	0.0151
														CD45RA- CXCR5+:TIA + vs. CD45RA- CXCR5+:TIA -	45.62	15,41 to 75,83	***	0.0004
														CD45RA- CXCR5+:TIA + vs. CD45RA- CXCR5-:TIA +	35.9	5,689 to 66,12	**	0.0088
														CD45RA- CXCR5+:TIA + vs. CD45RA- CXCR5-:TIA -	48.54	18,33 to 78,75	***	0.0001

## Sheet: Fig. 4a
	% CD107a	of TIA-1+GZMA+		of ƩTIA-1+
		w/o	SEB	w/o	SEB
		0.00	49.2	1.61	28.3
		4.17	66.7	8.83	38.9
		0.00	40.3	5.15	28.8
		7.41	38.8	4.62	27.0

## Sheet: Fig. 6b
	Follicle	T-B border
	1	2
	1	1
	1	4
	2	6
	1	1
	6	1
	1	4
	1	5
	2	2
	1	2
	1	11
		5
		2
